# Supplementary material for: Interactions of plumbagin with five common antibiotics against Staphylococcus aureus in vitro
Source: PLoS One. 2024 Jan 26;19(1):e0297493. doi: 10.1371/journal.pone.0297493 (PMC10817181; doi:10.1371/journal.pone.0297493)
Supplement: S1 File — (XLSX) [file pone.0297493.s001.xlsx]

## Sheet: Sheet1
plumbagin concentration（μg/mL）	replicate 1	replicate 2	replicate 3	Mean normalization
0.25	105.892	107.172	113.651	100
0.5	89.7453	88.5826	91.4696	82.3917
1	77.8054	75.5454	79.3207	70.9061
2	63.9843	62.1946	62.5082	57.2987
4	1.25408	1.65905	0.561724	0
8	1.98563	1.81581	1.0712	0.432428
16	2.80862	3.93207	1.60679	1.50744
32	5.22534	6.92358	3.77531	3.85144
nitrofurantoin concentration（μg/mL）	replicate 1	replicate 2	replicate 3	Mean normalization
0.5	94.0365	95.8472	92.9894	100
1	83.1287	84.514	85.7902	89.8396
2	77.7075	79.1146	77.5766	83.2706
4	67.6505	68.7412	70.6065	73.8142
8	36.0068	38.1884	39.5518	41.6315
16	-0.534484	0.436314	-2.15975	1.59615
32	-0.948982	-0.239973	-3.6214	0.715254
64	-3.67594	-0.0327235	-3.17418	2.03541e-15
ciprofloxacin concentration（μg/mL）	replicate 1	replicate 2	replicate 3	Mean normalization
0.03125	99.4735	98.7618	94.8742	100
0.0625	92.7923	91.4858	91.5283	94.0822
0.125	72.6108	71.0919	67.5336	71.9984
0.25	16.9206	16.5807	16.2939	16.7835
0.5	0.467361	0.424873	0.127462	0.101718
1	0.329277	0.297411	0.488604	0.134413
2	0.297411	0.286789	0.138084	3.23815e-17
4	0.393008	0.223058	0.552335	0.152577
mecillinam concentration（μg/mL）	replicate 1	replicate 2	replicate 3	Mean normalization
0.5	86.3343	87.6195	91.0716	100
1	74.7352	78.1023	78.1342	87.1939
2	56.1682	58.1439	56.8693	64.7094
4	23.4211	25.195	24.1328	27.6932
8	0.0212437	0.0955965	0.0318655	0.391452
16	-0.414251	-0.244302	-0.138084	0.0359497
32	-0.499226	-0.11684	0.063731	0.127821
64	-0.339899	-0.393008	-0.159327	-2.96059e-16
trimethoprim concentration（μg/mL）	replicate 1	replicate 2	replicate 3	Mean normalization
2	81.6852	76.7342	71.6786	100
4	16.6297	18.3801	23.4879	22.8882
8	10.1633	4.08883	8.63488	6.88582
16	8.1646	3.01764	3.2789	3.0995
32	2.27302	2.93926	2.3514	0
64	3.57936	2.32528	2.86088	0.540065
chloramphenicol concentration（μg/mL）	replicate 1	replicate 2	replicate 3	Mean normalization
0.125	105.382	104.734	91.8925	100
0.25	93.7957	100.329	95.7087	95.9968
0.5	89.2242	95.1495	86.9384	89.9065
1	75.9411	79.306	74.1458	76.1226
2	51.3076	50.8367	53.6816	51.9323
4	8.3289	7.5637	6.08235	7.91935
8	-0.549374	-0.284497	-0.264877	0.332258
16	-0.755389	-0.81425	-0.539563	1.38778e-16
