# Supplementary material for: Interactions of plumbagin with five common antibiotics against Staphylococcus aureus in vitro
Source: PLoS One. 2024 Jan 26;19(1):e0297493. doi: 10.1371/journal.pone.0297493 (PMC10817181; doi:10.1371/journal.pone.0297493)
Supplement: S2 File — (XLSX) [file pone.0297493.s002.xlsx]

## Sheet: Sheet1
replicate 1	0	1.372	1.96	2.8	4	5.71	8.16	11.66	（=plumbagin，μg/mL)
0	100	104.017	101.764	94.0554	87.8664	71.0641	59.1929	0.77814
1.372	103.701	100.887	96.1726	87.8303	82.4285	74.629	57.338	0.271444
1.96	103.067	98.7061	97.9823	94.1459	85.3601	76.1582	53.8274	0.117626
2.8	101.149	101.656	96.5617	93.7206	90.7709	87.3598	59.4644	-2.51538
4	100.516	93.2953	95.4307	94.3721	94.4354	92.101	46.5074	-0.0542888
5.71	97.2132	94.2635	92.9425	93.051	90.6533	90.5809	33.6319	0.551936
8.16	62.7126	63.4998	64.4951	62.0521	66.5581	49.6652	-1.18531	0.597177
11.66	-1.35722	-0.325733	0.606225	-0.153818	-0.2443	0.271444	0.434311	3.47448
（=plumbagin，μg/mL)
replicate 2	0	1.372	1.96	2.8	4	5.71	8.16	11.66	（=plumbagin，μg/mL)
0	100	93.9528	90.0454	82.4863	75.1832	69.8802	54.4133	-1.18618
1.372	99.5348	102.826	96.2437	94.0342	84.5796	76.1716	60.9955	-1.11641
1.96	101.175	104.128	89.6267	84.1958	82.3119	74.2296	56.7159	-1.34899
2.8	98.8603	93.5923	86.1147	83.9051	82.0793	79.5209	61.1932	-1.05826
4	89.4871	94.6854	84.6494	81.9979	80.3698	81.2071	57.7625	-1.96534
5.71	83.1841	87.3008	79.5325	76.6136	75.9856	75.2878	48.087	-0.907082
8.16	54.8552	66.5194	49.3313	55.0994	58.2044	51.506	5.51227	-0.802419
11.66	-0.488429	-1.13967	-0.220956	-0.616351	-0.860565	-1.38388	-0.232585	1.10478
（=plumbagin，μg/mL)
replicate 3	0	1.372	1.96	2.8	4	5.71	8.16	11.66	（=plumbagin，μg/mL)
0	100	94.5075	85.7714	80.4628	74.5162	75.3595	59.6281	-1.30825
1.372	104.725	94.2805	89.4367	83.6631	80.5925	75.1865	61.358	-2.42188
1.96	105.082	90.5611	85.2741	84.5064	76.1271	73.5755	62.0283	-2.29214
2.8	100.973	88.7015	82.7873	77.4895	72.3862	76.5704	63.542	-2.55163
4	103.179	85.7931	80.4411	80.9169	76.1271	74.5918	66.1909	-2.40026
5.71	100.216	87.5446	79.9438	75.0568	74.7216	71.3591	65.0016	-2.05428
8.16	80.6574	72.7538	68.6777	68.2236	65.4233	65.2827	50.6325	-2.60569
11.66	-3.14629	-2.47594	-2.74624	-2.78949	-2.94086	-3.40577	-1.8921	-1.50287
（=plumbagin，μg/mL)
replicate 1	0	1.372	1.96	2.8	4	5.71	8.16	11.66	（=plumbagin，μg/mL)
0	100	93.9589	89.6002	86.596	83.5263	76.1088	46.7118	-16.5283
2.058	99.3445	103.004	93.0631	88.0489	91.217	80.8936	32.4776	-16.2333
2.94	97.6513	91.6758	77.6382	73.5853	72.34	70.7669	43.9262	-15.3376
4.2	84.4221	92.2875	77.7584	72.0669	73.2248	68.8442	46.0017	-15.9275
6	80.9154	92.2548	74.634	72.2198	72.2635	70.1114	43.5438	-16.3098
8.57143	74.9727	80.0087	69.9803	69.0081	70.8761	66.3863	22.2089	-16.0476
12.2449	74.0114	63.1855	57.8873	57.1772	55.2982	52.9168	1.74787	-17.3804
17.4927	-2.3924	-3.026	-2.64365	-3.55036	-2.3924	-2.54534	-1.17981	-22.9189
（=nitrofurantoin，μg/mL)
replicate 2	0	1.372	1.96	2.8	4	5.71	8.16	11.66	（=plumbagin，μg/mL)
0	100	99.979	96.9497	94.4549	92.2432	88.3648	58.8784	-2.14885
2.058	102.421	109.895	107.631	106.992	105.21	95.5451	60.587	-0.953878
2.94	100.713	113.061	99.5388	95.5975	95.1468	85.1258	61.6143	-0.33543
4.2	98.3648	108.69	99.2767	95.8386	91.2579	85.1258	64.3501	-0.691824
6	98.6688	108.585	99.6122	95.0629	89.5388	87.8512	59.5388	-1.32075
8.57143	98.2075	106.415	97.914	94.4235	89.413	79.3501	52.3795	-1.06918
12.2449	84.9161	91.5618	89.5493	85.1887	78.8784	67.652	0.324948	-1.03774
17.4927	-2.19078	-2.28512	-1.6457	-2.48428	-2.37945	-3.14465	-2.67296	-2.63103
（=nitrofurantoin，μg/mL)
replicate 3	0	1.372	1.96	2.8	4	5.71	8.16	11.66	（=plumbagin，μg/mL)
0	100	95.1404	97.1805	99.6562	97.6734	94.2579	67.1289	-0.893983
2.058	95.9083	104.802	101.352	96.7335	100.046	97.2722	68.6877	-1.30659
2.94	92.2865	97.8338	90.1777	92.0458	90.3954	89.8109	70.5444	0.0458453
4.2	91.8968	94.9685	90.361	89.49	89.0201	86.9341	67.5186	-0.756447
6	91.3926	95.7708	84.9398	89.2149	86.7393	85.6848	69.8109	-1.19198
8.57143	91.1289	96.4126	86.6361	85.6046	85.2264	94.0974	57.7421	-1.31805
12.2449	78.1891	78.7622	78.1318	79.0602	75.8854	73.639	2.69341	-1.58166
17.4927	-13.1461	-4.16046	-4.44699	-5.76504	-3.2894	-3.75931	-4.55014	-1.32951
（=nitrofurantoin，μg/mL)
replicate 1	0	1.372	1.96	2.8	4	5.71	8.16	11.66	（=plumbagin，μg/mL)
0	100	101.948	104.21	98.3266	99.0219	93.8641	84.7024	0.489035
0.05488	85.7263	85.0768	79.2466	77.8788	74.5625	74.0582	38.5421	-0.894017
0.0784	78.4977	75.9838	71.5443	69.5041	68.9921	73.1107	42.0876	-0.855811
0.112	71.124	70.5815	63.4905	63.8114	64.2928	66.3177	45.549	0.6495
0.16	70.4516	68.0523	61.6719	62.4054	62.3443	66.2566	55.0241	0.0305647
0.2268	71.6818	67.3264	64.7666	63.0473	63.1925	65.0569	43.4401	0.427906
0.3265	67.7237	62.5048	60.2888	60.9613	60.2277	60.3423	50.363	0.710629
0.4665	-1.51295	-0.336212	0.313288	0.412623	0.596011	1.05448	0.725911	4.77573
（=ciprofloxacin，μg/mL)
replicate 2	0	1.372	1.96	2.8	4	5.71	8.16	11.66	（=plumbagin，μg/mL)
0	100	92.5518	89.6794	84.7695	77.5885	68.6289	56.4212	7.67368
0.05488	97.2194	78.2565	71.7852	64.8213	63.4686	62.2745	49.4155	5.97862
0.0784	97.2695	73.0878	63.8444	61.0387	61.3226	57.7739	49.6743	5.51102
0.112	96.0922	71.6767	65.4309	65.3307	62.4081	59.16	47.8457	5.46927
0.16	94.9566	71.4178	61.9489	62.8257	60.997	59.5023	48.8978	5.53607
0.2268	93.3617	71.4679	66.9923	65.9903	64.6627	58.5671	39.3454	5.29392
0.3265	82.3898	69.4389	71.2759	65.7816	63.6774	56.9973	34.1182	6.07882
0.4665	1.09385	1.34436	1.62826	1.53641	1.83701	1.87876	2.53841	9.61089
（=ciprofloxacin，μg/mL)
replicate 3	0	1.372	1.96	2.8	4	5.71	8.16	11.66	（=plumbagin，μg/mL)
0	100	103.133	100.082	103.754	89.0858	82.2358	63.814	7.4436
0.05488	84.4095	84.1903	82.2084	80.4366	80.1717	75.3311	58.5533	5.54389
0.0784	81.8888	86.1997	73.6597	73.3218	71.7234	67.4125	56.0416	5.35209
0.112	81.2129	85.0854	78.5369	73.0295	71.8696	66.0882	52.6715	5.39775
0.16	82.4824	80.6649	77.7514	74.847	71.285	65.7594	50.6165	5.53475
0.2268	84.6196	84.8479	81.3499	73.9794	73.1117	67.0929	52.3427	5.58042
0.3265	79.9982	77.1943	81.2312	79.0848	74.7648	70.7005	53.5117	6.21975
0.4665	-0.182665	0.465796	0.694127	0.675861	1.48872	1.78098	2.64864	11.2704
（=ciprofloxacin，μg/mL)
replicate 1	0	1.372	1.96	2.8	4	5.71	8.16	11.66	（=plumbagin，μg/mL)
0	100	93.5814	90.6094	92.6199	93.032	87.1379	68.7812	-2.03546
0.8575	88.2742	76.7732	73.1643	72.4151	70.2173	68.9311	62.0629	-1.22378
1.225	84.3157	73.7013	70.6543	71.6908	66.2338	66.983	58.6788	-0.424575
1.75	81.506	73.976	70.3796	70.4545	72.2902	66.8207	56.2313	-0.686813
2.5	79.7078	73.0519	74.8252	73.4141	72.7522	67.5075	56.9056	-1.58591
3.57	81.6434	73.489	71.2662	73.7013	71.7033	75.4745	55.6194	-0.699301
5.1	70.7043	65.6718	63.4865	61.9131	62.1379	59.6154	49.4256	-0.374625
7.29	-1.86064	-1.21129	-1.58591	-0.661838	0.0124875	-0.14985	-0.124875	0.0874126
（=mecillinam，μg/mL)
replicate 2	0	1.372	1.96	2.8	4	5.71	8.16	11.66	（=plumbagin，μg/mL)
0	100	93.2627	98.8983	88.8665	91.0275	89.1631	69.4915	-1.47246
0.8575	95.2648	89.9682	84.5763	84.428	85.6356	86.7585	69.0784	-0.762712
1.225	97.4258	85.1801	85.1059	84.9047	82.1292	83.9725	73.6758	-0.497881
1.75	98.3686	86.3877	80.8369	78.8983	80.7733	82.5636	71.1335	-0.338983
2.5	98.2097	83.6123	75.911	74.5657	78.464	78.5487	68.8771	-1.52542
3.57	99.2267	80.3178	77.6059	74.8729	77.3199	84.089	73.0508	-0.360169
5.1	82.7754	66.4301	63.3263	63.4322	60.3284	57.3623	50.2225	-0.0317797
7.29	3.95127	-0.635593	-0.868644	-0.423729	-0.550847	-0.29661	0.487288	-0.254237
（=mecillinam，μg/mL)
replicate 3	0	1.372	1.96	2.8	4	5.71	8.16	11.66	（=plumbagin，μg/mL)
0	100	85.1126	78.0501	77.2331	79.2938	79.3028	70.915	-1.57952
0.8575	92.6017	78.3043	75.5719	73.0574	73.9833	74.2738	61.0385	-1.10748
1.225	93.4641	79.0668	73.3932	74.2284	72.0861	72.1224	63.4895	-0.78976
1.75	93.3097	74.2466	71.9953	71.6049	70.9423	70.2614	63.907	-0.599129
2.5	92.0116	78.0229	71.3417	68.7999	70.4975	69.39	63.7527	-1.37981
3.57	92.4837	74.9818	71.4325	70.1616	70.4793	71.0694	59.3863	-0.67175
5.1	76.0802	61.1111	56.2182	54.9473	54.6841	52.1877	47.9031	-0.172476
7.29	-1.08932	-0.535585	-0.481118	-0.390341	-0.263253	0.0635439	-1.9971	0.0363108
（=mecillinam，μg/mL)
replicate 1	0	1.372	1.96	2.8	4	5.71	8.16	11.66	（=plumbagin，μg/mL)
0	100	98.7192	96.3066	98.749	97.5079	87.778	41.4913	-1.99563
1.2005	90.8658	81.8308	75.8638	72.9051	70.2343	68.4571	50.6156	-0.595711
1.715	85.5143	74.0965	68.2585	63.9297	63.4829	59.72	46.803	-0.923352
2.45	82.2776	68.4472	64.5155	61.2391	59.0747	56.6422	46.3066	-0.277998
3.5	81.2947	67.3253	63.9098	59.3129	59.303	57.0095	45.3137	0.625496
5	78.5246	63.7907	61.6759	60.4249	58.747	59.5612	43.1593	-0.953137
7.14	51.1418	36.0504	47.5179	50.3475	41.9579	47.6569	43.3678	-0.615568
10.2	-0.357427	-0.416998	0.0397141	1.36021	0.794281	1.75735	2.3332	-1.31056
（=trimethoprim，μg/mL)
replicate 2	0	1.372	1.96	2.8	4	5.71	8.16	11.66	（=plumbagin，μg/mL)
0	100	97.8745	94.1678	93.4798	91.6316	88.8695	47.6743	-1.09868
1.2005	90.0708	94.7941	92.8124	89.3418	86.3744	78.6015	53.4449	-1.39645
1.715	86.0869	88.9722	83.715	78.8479	77.9854	74.3197	50.4159	-0.92412
2.45	84.3105	85.2038	83.1913	77.4309	75.9216	74.751	50.8163	-0.862512
3.5	82.6882	84.7623	79.3716	77.6363	76.8046	75.1104	52.3565	0.349112
5	84.6596	84.9677	81.1685	78.9711	76.9278	76.7841	52.1203	-1.42725
7.14	43.1564	34.4183	53.5373	47.9105	46.8221	46.1854	35.3219	-1.68395
10.2	-0.595544	-0.56474	-0.061608	0.20536	1.36564	0.431256	-0.277236	-2.77236
（=trimethoprim，μg/mL)
replicate 3	0	1.372	1.96	2.8	4	5.71	8.16	11.66	（=plumbagin，μg/mL)
0	100	98.0406	95.3697	95.1016	94.6994	93.565	38.1149	-2.6503
1.2005	89.5947	79.1585	77.4776	78.6738	73.1257	71.1045	63.267	-1.69124
1.715	87.46	75.7038	77.0444	73.6723	71.1767	67.2373	53.1608	-1.34062
2.45	85.8822	74.8582	72.1563	73.0329	69.2585	68.021	51.4077	-0.938435
3.5	83.7372	75.1057	73.4145	70.9601	71.3932	68.2273	55.2542	0.587811
5	82.4791	76.7248	73.4763	71.6201	74.5695	69.6504	53.2639	-1.53656
7.14	36.5577	46.9939	47.0661	37.3208	46.7567	42.9308	35.4646	-2.02124
10.2	-0.268124	-0.556873	-0.0412499	0.598123	0.247499	1.03125	-0.381561	-4.06311
（=trimethoprim，μg/mL)
replicate 1	0	1.372	1.96	2.8	4	5.71	8.16	11.66	（=plumbagin，μg/mL)
0	100	91.6411	90.5318	86.1048	84.0052	85.8671	67.4062	-0.0891354
0.686	83.0841	64.8807	64.2369	64.5241	62.6226	64.0091	53.3822	0.524908
0.98	81.4598	65.4155	64.3954	64.2369	65.356	62.2858	52.4413	-0.435773
1.4	84.3716	66.3861	66.8713	63.8011	64.5736	60.721	53.6001	-0.138655
2	84.8767	64.5043	63.8407	63.6229	62.9692	59.5523	53.2732	-0.663563
2.86	83.9754	66.1385	60.8299	61.6124	61.9491	59.2156	48.6184	-0.495197
4.08	69.2384	53.7189	52.8276	53.5605	50.2823	49.1235	39.4375	-0.386253
5.83	-0.792315	-0.0990393	0.415965	-0.32683	0.00990393	-0.415965	-0.217887	-0.0495197
（=chloramphenicol，μg/mL)
replicate 2	0	1.372	1.96	2.8	4	5.71	8.16	11.66	（=plumbagin，μg/mL)
0	100	96.2746	93.6719	91.2818	91.8347	88.6706	71.0726	-0.357234
0.686	91.7836	70.7323	70.222	68.5209	62.9157	73.4201	61.1976	-0.280684
0.98	90.091	69.4395	66.0458	62.7626	63.7578	66.8963	54.0954	-0.535851
1.4	90.6098	68.6144	65.1867	64.5573	62.8732	63.2134	51.5268	0.059539
2	90.6184	69.2864	64.3957	64.3617	64.5828	62.3288	54.1805	0.1531
2.86	92.5916	69.8988	65.2207	62.5245	65.9862	64.1745	55.0651	-0.535851
4.08	80.2331	63.0008	57.6338	58.3397	59.0882	58.025	56.4345	-0.561368
5.83	-0.722974	0.204134	0.586884	-0.0255167	0.00850557	-0.110572	0.0765501	-0.96113
（=chloramphenicol，μg/mL)
replicate 3	0	1.372	1.96	2.8	4	5.71	8.16	11.66	（=plumbagin，μg/mL)
0	100	91.4464	91.4464	87.7048	85.0056	83.0138	71.2025	-0.791139
0.686	89.3894	81.3012	77.0197	73.3898	73.9389	67.7029	59.6612	-0.381608
0.98	90.2643	78.0529	74.6463	70.4486	71.1746	68.7733	60.7502	-0.614296
1.4	93.5313	78.1366	72.6731	73.1943	69.8716	67.3399	56.3663	-0.0930752
2	92.0886	76.1821	72.4125	71.3701	70.5882	64.7338	53.7975	-0.735294
2.86	91.4371	77.5875	73.2595	73.1664	69.7785	67.0886	59.4099	-0.604989
4.08	78.723	66.8838	67.6005	65.134	60.7223	60.685	53.9185	-0.493299
5.83	-0.846984	-0.214073	0.381608	-0.493299	-0.372301	-0.409531	-0.707372	-0.660834
（=chloramphenicol，μg/mL)
